# Supplementary material for: Allergen sensitization pattern of allergic adults and children in southern China: a survey based on real life data
Source: Allergy Asthma Clin Immunol. 2019 Jul 24;15:42. doi: 10.1186/s13223-019-0357-y (PMC6657140; doi:10.1186/s13223-019-0357-y)
Supplement: Supplementary file 1 — Additional file 1: Table S1. Positive rates of allergens with fewer than 3000 cases detected in KMD. Test numbers and the positive rates for Phadiatop, d2 (Dermatophagoides farinae), f4 (Triticum aestivum), fx1 (Food mixes 1), w6 (Artemisia vulgaris), w1 (Ambrosia elatior), m3 (Aspergillus fumigatus), f14 (Soya bean), wx5 (Weed mixes 5), e1 (Cat dander), and m6 (Alternaria alternata). [file 13223_2019_357_MOESM1_ESM.xlsx]

## Sheet: Table S1
Allergens	Test number	Positive（%）
phadiatop	1463	38.8927
d2	2123	31.3236
f4	464	8.18966
fx1	345	7.53623
w6	839	6.43623
w1	578	6.22837
m3	2347	3.49382
f14	457	2.84464
wx5	36	2.77778
e1	614	2.76873
m6	422	2.36967
